# Supplementary material for: Safety and Efficacy of Different Anticoagulant Doses for Patients with COVID-19 in the ICU: A Systematic Review and Meta-Analysis
Source: J Clin Med. 2023 Mar 13;12(6):2222. doi: 10.3390/jcm12062222 (PMC10057479; doi:10.3390/jcm12062222)
Supplement: Supplementary file 1 [file jcm-12-02222-s001.zip]

Archive with 1 entries (1 files):
- jcm-2230519-supplementary.pdf
